# Supplementary material for: Responsible Research and Innovation Framework, the Nagoya Protocol and Other European Blue Biotechnology Strategies and Regulations: Gaps Analysis and Recommendations for Increased Knowledge in the Marine Biotechnology Community
Source: Mar Drugs. 2022 Apr 26;20(5):290. doi: 10.3390/md20050290 (PMC9144305; doi:10.3390/md20050290)
Supplement: Supplementary file 1 [file marinedrugs-20-00290-s001.zip]

Archive with 1 entries (1 files):
- marinedrugs-1668400-supplementary.pdf
